# Supplementary material for: Phospholipid Encapsulation of an Anti-Fibrotic Endopeptide to Enhance Cellular Uptake and Myocardial Retention
Source: Cells. 2023 Jun 8;12(12):1589. doi: 10.3390/cells12121589 (PMC10296995; doi:10.3390/cells12121589)
Supplement: Supplementary file 1 [file cells-12-01589-s001.zip]

Archive with 1 entries (1 files):
- cells-2404859-supplementary.pdf
